# Supplementary material for: Comparative SERS Activity of Homometallic and Bimetallic Core–Satellite Assemblies
Source: Nanomaterials (Basel). 2024 Sep 16;14(18):1506. doi: 10.3390/nano14181506 (PMC11435184; doi:10.3390/nano14181506)
Supplement: Supplementary file 1 [file nanomaterials-14-01506-s001.zip]

Archive with 1 entries (1 files):
- nanomaterials-3158446-supplementary.pdf
